# Supplementary material for: A Nutritional Approach for the Management of Chemotherapy-Induced Diarrhea in Patients with Colorectal Cancer
Source: Nutrients. 2022 Apr 26;14(9):1801. doi: 10.3390/nu14091801 (PMC9100930; doi:10.3390/nu14091801)
Supplement: Supplementary file 1 [file nutrients-14-01801-s001.zip]

Archive with 1 entries (1 files):
- nutrients-1669796-supplementary.pdf
